# Supplementary material for: CDW19S coordinates phasic end processing via distinct enzymatic activities
Source: Nucleic Acids Res. 2026 Jul 6;54(13):gkag681. doi: 10.1093/nar/gkag681 (PMC13335481; doi:10.1093/nar/gkag681)
Supplement: gkag681_Supplemental_Files [file gkag681_supplemental_files.zip]

Archive with 2 entries (2 files):
- source data.pdf
- supple-clean-updated.pdf
